# Supplementary material for: Rheum tanguticum Alleviates Cognitive Impairment in APP/PS1 Mice by Regulating Drug-Responsive Bacteria and Their Corresponding Microbial Metabolites
Source: Front Pharmacol. 2021 Dec 15;12:766120. doi: 10.3389/fphar.2021.766120 (PMC8715007; doi:10.3389/fphar.2021.766120)
Supplement: Supplementary file 2 [file DataSheet2.xlsx]

## Sheet: Supplementary table 1
Supplementary table 1: The domiant bacterial community in all samples on phylum, famliy and genus level.
The values are expressed as mean
Phylum level	Tg8	Tg9	Tg10	WT8	WT9	WT10
p__Bacteroidetes	0.473491	0.450609	0.773266	0.561424	0.587978	0.685888
p__Firmicutes	0.277342	0.236782	0.159017	0.231749	0.306593	0.222001
p__Proteobacteria	0.22752	0.304638	0.0426877	0.146226	0.0827665	0.0633503
p__Actinobacteria	0.0151183	0.00513483	0.0160079	0.0149319	0.0163076	0.00525716
p__Verrucomicrobia	0.00404083	0	4.94071e-06	0.0401541	0	8.66803e-06
p__Saccharibacteria	0	0.00090495	0.00573123	0.00022718	0.00343317	0.016855
others	0.00248761	0.00193192	0.00328557	0.0052871	0.00292172	0.00663971
Family level	Tg8	Tg9	Tg10	WT8	WT9	WT10
f__Bacteroidales_S24-7_group	0.433168	0.41221	0.715855	0.498108	0.527392	0.61393
f__Enterobacteriaceae	0.223373	0.0390552	0.0276482	0.120426	0.0490579	0.0472798
f__Lachnospiraceae	0.0789684	0.0329697	0.0809881	0.0467991	0.0990623	0.130341
f__Moraxellaceae	0.000536865	0.259716	0.000454545	0.0233427	0.00259252	0.00581625
f__Lactobacillaceae	0.139175	0.00268943	0.00619071	0.0782532	0.00761882	0.0097472
f__Ruminococcaceae	0.0258023	0.0172957	0.0310375	0.026451	0.04954	0.0403843
f__Rikenellaceae	0.0286506	0.0138589	0.0201927	0.0556849	0.0185297	0.0231523
f__Staphylococcaceae	0.0252737	0.02028	0.00139328	0.0492	0.0464125	0.00806127
f__Planococcaceae	0.000553258	0.115091	4.94071e-06	0.00379494	0.00215749	0.00191997
f__Erysipelotrichaceae	0.00111061	0.0111797	0.0291107	0.00435256	0.0520796	0.00730715
f__Enterococcaceae	0.00253679	0.0220848	0.00577075	0.0106362	0.0182652	0.0153641
f__Coriobacteriaceae	0.014438	0.00465693	0.0155731	0.0146944	0.0162488	0.00495378
f__Bacteroidaceae	0.00749563	0.00794627	0.0158745	0.00160059	0.0215749	0.0134138
f__Prevotellaceae	2.86875e-05	0.0123693	0.0155484	5.6795e-05	0.00306869	0.0266238
f__Desulfovibrionaceae	0.00179911	0.003874	0.00727273	0.00203429	0.027971	0.0057079
f__Porphyromonadaceae	0.00401215	0.00393501	0.00571146	0.00591184	0.0173364	0.00829964
f__Aerococcaceae	0.00104095	0.012954	3.95257e-05	0.00160575	0.0281297	0.00388328
f__Verrucomicrobiaceae	0.00404083	0	4.94071e-06	0.0401541	0	8.66803e-06
f__Unknown_Family_o__Unknown_Order_c__Unknown_Class_p__Saccharibacteria	0	0.00090495	0.00573123	0.00022718	0.00343317	0.016855
others	0.00799561	0.00692947	0.0155978	0.0166668	0.00952941	0.0169503
Genus level	Tg8	Tg9	Tg10	WT8	WT9	WT10
g__norank_f__Bacteroidales_S24-7_group	0.433168	0.41221	0.715855	0.498108	0.527392	0.61393
g__Acinetobacter	0.000536865	0.259705	0.000454545	0.023224	0.00247494	0.0057209
g__Klebsiella	0.223205	0.0124761	0.000163043	0.00102747	0	0.000437735
g__Lactobacillus	0.139175	0.00268943	0.00619071	0.0782532	0.00761882	0.0097472
g__Escherichia-Shigella	0.000168027	0.0227864	0.0261957	0.119399	0.0490579	0.046842
g__Lachnospiraceae_NK4A136_group	0.0228188	0.0128371	0.0233399	0.0129544	0.0406278	0.0419142
g__unclassified_f__Lachnospiraceae	0.0217205	0.00537377	0.0264723	0.015567	0.019876	0.0470284
g__Staphylococcus	0.0252409	0.0193954	0.0013587	0.0473929	0.0369713	0.00805693
g__norank_f__Lachnospiraceae	0.0286711	0.0106306	0.0194417	0.00878257	0.0241145	0.0336926
g__Kurthia	0.000360642	0.114868	0	0.00254545	0.00134035	0
g__Rikenellaceae_RC9_gut_group	0.0158601	0.0112559	0.0103854	0.0419818	0.0100644	0.00859435
g__Bacteroides	0.00749563	0.00794627	0.0158745	0.00160059	0.0215749	0.0134138
g__Enterococcus	0.00253269	0.0217442	0.00576581	0.0106258	0.0182005	0.00507946
g__Alistipes	0.0127864	0.002603	0.00463439	0.0136928	0.00831251	0.0104796
g__Enterorhabdus	0.0122823	0.00381299	0.00870553	0.0135585	0.0108874	0.00348021
g__Ruminococcaceae_UCG-014	0.00559406	0.00664986	0.0090168	0.00567434	0.0161136	0.00946115
g__Desulfovibrio	0.00179092	0.00386891	0.0072332	0.00203429	0.0279592	0.00562122
g__norank_f__Erysipelotrichaceae	2.45893e-05	0.00680746	0.0196097	0.00035626	0.0154493	0.00355823
g__Aerococcus	0.00104095	0.0129337	3.95257e-05	0.00160059	0.028112	0.00388328
g__Akkermansia	0.00404083	0	4.94071e-06	0.0401541	0	8.66803e-06
g__Odoribacter	0.00401215	0.00342661	0.0026087	0.00591184	0.0160665	0.00530483
g__Prevotellaceae_UCG-001	1.22946e-05	0.00866311	0.00728755	2.58159e-05	0.00265718	0.014961
g__Candidatus_Saccharimonas	0	0.00090495	0.00573123	0.00022718	0.00343317	0.016855
g__Allobaculum	0	4.57559e-05	0	0	0.0329267	0.000242705
g__Alloprevotella	1.63928e-05	0.00370623	0.00826087	3.09791e-05	0.000411511	0.0116628
g__Vagococcus	4.09821e-06	0.000340627	4.94071e-06	1.03264e-05	6.46659e-05	0.0102846
others	0.0374412	0.0323189	0.0753656	0.0552615	0.0782928	0.0697386

## Sheet: Supplementary table 2
Supplementary table 2: The VIP score of PLS-DA analysis obtained from WT and Tg group of the same age
8 month	comp1	comp2	VIP		9 month	comp1	comp2	VIP		10 month	comp1	comp2	VIP
g__Burkholderia-Paraburkholderia	-0.062	-0.0261	-0.0881		g__Burkholderia-Paraburkholderia	-0.1207	-0.0464	-0.1671		g__Burkholderia-Paraburkholderia	-0.0193	-0.0044	-0.0237
g__Brachybacterium	-0.0817	-0.03	-0.1117		g__Brachybacterium	0.0734	-0.1024	-0.029		g__Rikenella	-0.0233	-0.1172	-0.1405
g__Rikenella	0.038	0.0301	0.0681		g__Rikenella	-0.0734	-0.0131	-0.0865		g__Candidatus_Stoquefichus	0.1396	0.004	0.1436
g__Candidatus_Stoquefichus	0.1022	0.0912	0.1934		g__Candidatus_Stoquefichus	0.0077	0.0202	0.0279		g__Parvibacter	-0.1279	0.0022	-0.1257
g__Parvibacter	-0.0825	-0.0763	-0.1588		g__Parvibacter	0.0699	0.015	0.0849		g__Roseburia	-0.0316	0.0029	-0.0287
g__Roseburia	-0.1107	0.0827	-0.028		g__Roseburia	-0.1015	0.0698	-0.0317		g__Ruminococcaceae_NK4A214_group	0.0606	-0.0046	0.056
g__Ruminococcaceae_NK4A214_group	-0.0253	-0.0366	-0.0619		g__Ruminococcaceae_NK4A214_group	0.0049	0.1393	0.1442		g__Solibacillus	0.1626	0.2191	0.3817
g__Solibacillus	0.1145	-0.031	0.0835		g__Solibacillus	-0.0789	-0.1534	-0.2323		g__Staphylococcus	0.0882	0.1042	0.1924
g__Kurthia	0.0987	-0.0457	0.053		g__Kurthia	0.1575	0.0885	0.246		g__Lachnospiraceae_FCS020_group	-0.0201	-0.0099	-0.03
g__Staphylococcus	0.0376	-0.0676	-0.03		g__Staphylococcus	-0.0392	-0.1316	-0.1708		g__norank_f__Clostridiales_vadinBB60_group	0.0572	-0.1156	-0.0584
g__Lachnospiraceae_FCS020_group	0.0996	0.1646	0.2642		g__Lachnospiraceae_FCS020_group	-0.1368	-0.0004	-0.1372		g__Parabacteroides	0.0166	-0.1563	-0.1397
g__norank_f__Clostridiales_vadinBB60_group	0.038	0.1823	0.2203		g__norank_f__Clostridiales_vadinBB60_group	-0.1236	0.0257	-0.0979		g__Gordonibacter	-0.0657	-0.018	-0.0837
g__Pseudochrobactrum	-0.0817	-0.03	-0.1117		g__Parabacteroides	-0.0388	-0.1152	-0.154		g__Lysinibacillus	0.0948	0.0607	0.1555
g__Myroides	-0.0817	-0.03	-0.1117		g__Pseudochrobactrum	0.1343	0.1148	0.2491		g__unclassified_f__Coriobacteriaceae	-0.0109	0.0149	0.004
g__Gordonibacter	-0.1178	-0.0621	-0.1799		g__Gordonibacter	-0.1436	0.0176	-0.126		g__Papillibacter	0.1234	-0.1534	-0.03
g__Lysinibacillus	0.0234	-0.0385	-0.0151		g__Lysinibacillus	0.0504	-0.0706	-0.0202		g__Enterococcus	0.0004	0.0407	0.0411
g__unclassified_f__Coriobacteriaceae	-0.0994	-0.0517	-0.1511		g__unclassified_f__Coriobacteriaceae	-0.1388	-0.0328	-0.1716		g__norank_f__Ruminococcaceae	0.0388	-0.1384	-0.0996
g__Atopostipes	0.0817	-0.0131	0.0686		g__Atopostipes	-0.1211	-0.0069	-0.128		g__Blautia	-0.1316	-0.0247	-0.1563
g__Papillibacter	-0.0522	-0.0622	-0.1144		g__Papillibacter	-0.0267	0.0145	-0.0122		g__Propionimicrobium	-0.0888	-0.0992	-0.188
g__Facklamia	0.0817	-0.0131	0.0686		g__Facklamia	0.0213	-0.1165	-0.0952		g__Alistipes	0.1131	-0.1255	-0.0124
g__Enterococcus	0.0724	0.0562	0.1286		g__Enterococcus	0.035	-0.0856	-0.0506		g__Prevotellaceae_UCG-001	0.1336	-0.0202	0.1134
g__norank_f__Ruminococcaceae	0.0384	0.1793	0.2177		g__norank_f__Ruminococcaceae	-0.1857	0.0482	-0.1375		g__Bacteroides	-0.0069	-0.1049	-0.1118
g__Blautia	-0.1817	0.0638	-0.1179		g__Blautia	-0.1356	0.0915	-0.0441		g__Chryseobacterium	0.0924	0.1006	0.193
g__Alistipes	-0.0296	0.1334	0.1038		g__Propionimicrobium	0.0734	-0.0314	0.042		g__Parasutterella	0.0627	0.0795	0.1422
g__Prevotellaceae_UCG-001	0.0606	0.0939	0.1545		g__Alistipes	-0.1229	-0.003	-0.1259		g__[Eubacterium]_xylanophilum_group	0.1138	0.0145	0.1283
g__Bacteroides	-0.165	-0.0567	-0.2217		g__Prevotellaceae_UCG-001	0.1235	0.0996	0.2231		g__Faecalitalea	-0.2218	-0.0886	-0.3104
g__Parasutterella	0.0817	0.0168	0.0985		g__Bacteroides	-0.0961	-0.0906	-0.1867		g__Gemella	0.0924	-0.1291	-0.0367
g__[Eubacterium]_xylanophilum_group	0.0891	0.0738	0.1629		g__Chryseobacterium	0.0734	-0.1024	-0.029		g__Alloprevotella	0.0861	-0.136	-0.0499
g__Faecalitalea	-0.0817	-0.0298	-0.1115		g__Parasutterella	0.0697	0.0945	0.1642		g__[Eubacterium]_brachy_group	-0.0337	-0.1784	-0.2121
g__Alloprevotella	0.0565	-0.0543	0.0022		g__[Eubacterium]_xylanophilum_group	-0.1124	0.1373	0.0249		g__norank_f__Bacteroidales_S24-7_group	-0.0207	0.1046	0.0839
g__[Eubacterium]_brachy_group	-0.0382	0.1784	0.1402		g__Faecalitalea	0.0593	0.0283	0.0876		g__Psychrobacter	0.0971	0.0651	0.1622
g__norank_f__Bacteroidales_S24-7_group	-0.0251	0.1504	0.1253		g__Gemella	0.0734	0.1581	0.2315		g__Ruminiclostridium_5	0.124	-0.1091	0.0149
g__Psychrobacter	0.1179	-0.0449	0.073		g__Alloprevotella	0.1116	0.0952	0.2068		g__Mucispirillum	0.0832	-0.1393	-0.0561
g__Ruminiclostridium_5	-0.0774	0.1428	0.0654		g__[Eubacterium]_brachy_group	-0.02	0.1155	0.0955		g__Ruminococcus_1	0.1369	-0.1138	0.0231
g__Mucispirillum	-0.0555	-0.0419	-0.0974		g__norank_f__Bacteroidales_S24-7_group	-0.0301	0.1605	0.1304		g__Candidatus_Saccharimonas	0.1478	0.0417	0.1895
g__Ruminococcus_1	-0.1224	0.1057	-0.0167		g__Psychrobacter	-0.1473	-0.1072	-0.2545		g__Allobaculum	0.0924	0.1829	0.2753
g__Candidatus_Saccharimonas	0.2062	0.0979	0.3041		g__Ruminiclostridium_5	-0.1587	0.0385	-0.1202		g__Caproiciproducens	0.0924	0.0561	0.1485
g__Coprococcus_1	-0.083	0.1604	0.0774		g__Mucispirillum	0.0166	0.0555	0.0721		g__Coprococcus_1	0.097	-0.097	0
g__Lactococcus	0.1096	0.0699	0.1795		g__Ruminococcus_1	-0.0725	0.0752	0.0027		g__Lactococcus	0.0831	-0.0995	-0.0164
g__Ruminococcaceae_UCG-004	-0.1372	0.0649	-0.0723		g__Candidatus_Saccharimonas	-0.1223	0.0248	-0.0975		g__Ruminococcaceae_UCG-004	0.0272	-0.0902	-0.063
g__Ruminococcaceae_UCG-005	-0.0489	-0.0161	-0.065		g__Allobaculum	-0.1388	0.0246	-0.1142		g__Ruminococcaceae_UCG-005	0.1133	-0.1836	-0.0703
g__Akkermansia	0.1295	0.0544	0.1839		g__Coprococcus_1	-0.1681	-0.0375	-0.2056		g__Akkermansia	0.059	0.0126	0.0716
g__[Eubacterium]_ventriosum_group	-0.1139	-0.1709	-0.2848		g__Lactococcus	-0.0196	0.0618	0.0422		g__[Eubacterium]_ventriosum_group	-0.0924	-0.0566	-0.149
g__Ruminococcaceae_UCG-009	-0.0641	0.1714	0.1073		g__Ruminococcaceae_UCG-004	-0.1091	0.0772	-0.0319		g__Ruminococcaceae_UCG-009	-0.1595	-0.0751	-0.2346
g__Erysipelatoclostridium	0.1026	0.1113	0.2139		g__Ruminococcaceae_UCG-005	-0.1014	0.0861	-0.0153		g__Erysipelatoclostridium	-0.0985	0.0192	-0.0793
g__norank_f__Coriobacteriaceae	-0.072	-0.0606	-0.1326		g__[Eubacterium]_ventriosum_group	0.0262	0.0578	0.084		g__norank_f__Coriobacteriaceae	-0.1398	-0.015	-0.1548
g__norank_f__Peptococcaceae	-0.1535	0.0351	-0.1184		g__Ruminococcaceae_UCG-009	0.0492	0.0789	0.1281		g__norank_f__Peptococcaceae	0.0715	-0.1662	-0.0947
g__Rikenellaceae_RC9_gut_group	0.1174	0.1474	0.2648		g__Erysipelatoclostridium	0.084	0.074	0.158		g__Rikenellaceae_RC9_gut_group	-0.0112	-0.1281	-0.1393
g__Odoribacter	0.0195	-0.0905	-0.071		g__norank_f__Coriobacteriaceae	-0.089	0.0088	-0.0802		g__Odoribacter	0.197	-0.0022	0.1948
g__Butyricicoccus	-0.1005	0.1421	0.0416		g__norank_f__Peptococcaceae	0.0631	0.1393	0.2024		g__Butyricicoccus	-0.0588	-0.0686	-0.1274
g__Jeotgalicoccus	0.081	-0.0145	0.0665		g__Rikenellaceae_RC9_gut_group	0.0383	0.054	0.0923		g__Jeotgalicoccus	-0.0928	-0.0123	-0.1051
g__norank_o__Mollicutes_RF9	0.1067	0.0802	0.1869		g__Odoribacter	-0.1421	-0.0164	-0.1585		g__norank_o__Mollicutes_RF9	0.0083	0.0939	0.1022
g__Escherichia-Shigella	0.0866	0.0648	0.1514		g__Butyricicoccus	0.0544	0.1699	0.2243		g__Escherichia-Shigella	0.0557	0.0334	0.0891
g__Lachnospiraceae_NK4A136_group	-0.0841	0.1686	0.0845		g__Jeotgalicoccus	-0.0719	-0.1591	-0.231		g__Lachnospiraceae_NK4A136_group	0.1161	0.043	0.1591
g__Weissella	-0.1261	-0.0799	-0.206		g__norank_o__Mollicutes_RF9	-0.102	0.0799	-0.0221		g__Weissella	-0.0987	0.0194	-0.0793
g__Desulfovibrio	-0.0209	0.1806	0.1597		g__Escherichia-Shigella	-0.0448	-0.0276	-0.0724		g__Desulfovibrio	-0.0219	-0.0709	-0.0928
g__Aerococcus	0.018	-0.0577	-0.0397		g__Lachnospiraceae_NK4A136_group	-0.1214	0.1087	-0.0127		g__Aerococcus	0.0931	0.058	0.1511
g__unclassified_f__Lachnospiraceae	-0.0817	0.0487	-0.033		g__Weissella	-0.1063	0.0181	-0.0882		g__unclassified_f__Lachnospiraceae	0.0652	0.0393	0.1045
g__unclassified_f__Erysipelotrichaceae	0.0437	0.0984	0.1421		g__Desulfovibrio	-0.07	0.0097	-0.0603		g__unclassified_f__Erysipelotrichaceae	-0.0814	-0.1646	-0.246
g__Legionella	0.1203	0.0313	0.1516		g__Sphingobacterium	0.0734	-0.1024	-0.029		g__Ruminiclostridium_6	0.1114	0.001	0.1124
g__Ruminiclostridium_6	0.1049	0.0408	0.1457		g__Aerococcus	-0.0359	-0.1592	-0.1951		g__Family_XIII_AD3011_group	-0.1387	-0.0194	-0.1581
g__Family_XIII_AD3011_group	-0.0182	0.0927	0.0745		g__unclassified_f__Lachnospiraceae	-0.1187	0.0995	-0.0192		g__Ruminiclostridium_9	0.0608	-0.1065	-0.0457
g__Ruminiclostridium_9	-0.026	0.1752	0.1492		g__unclassified_f__Erysipelotrichaceae	-0.0629	0.0462	-0.0167		g__Eisenbergiella	-0.0905	-0.0952	-0.1857
g__Eisenbergiella	-0.0871	-0.0334	-0.1205		g__Ruminiclostridium_6	-0.1121	0.0846	-0.0275		g__Anaerofustis	0.0777	-0.1419	-0.0642
g__Turicibacter	0.0817	-0.0427	0.039		g__Family_XIII_AD3011_group	-0.0054	0.1036	0.0982		g__Lachnoclostridium	-0.1554	-0.0766	-0.232
g__Anaerofustis	-0.0608	0.1002	0.0394		g__Ruminiclostridium_9	-0.1079	0.0944	-0.0135		g__Klebsiella	0.0636	0.0806	0.1442
g__Lachnoclostridium	0.1008	0.1016	0.2024		g__Eisenbergiella	-0.1041	0.0708	-0.0333		g__Bifidobacterium	-0.0866	0.0453	-0.0413
g__Klebsiella	-0.1003	-0.0459	-0.1462		g__Turicibacter	-0.076	-0.1563	-0.2323		g__Bacillus	0.0924	0.0561	0.1485
g__Bifidobacterium	-0.0838	-0.0396	-0.1234		g__Anaerofustis	0.0317	0.1772	0.2089		g__Candidatus_Soleaferrea	0.1202	-0.1523	-0.0321
g__Bacillus	0.0817	-0.0131	0.0686		g__Lachnoclostridium	-0.1389	0.0822	-0.0567		g__Marvinbryantia	-0.1314	-0.0689	-0.2003
g__Candidatus_Soleaferrea	-0.0922	0.1545	0.0623		g__Klebsiella	0.0878	-0.0953	-0.0075		g__Lactobacillus	0.0622	0.0753	0.1375
g__Marvinbryantia	-0.1797	-0.0741	-0.2538		g__Bifidobacterium	0.0955	-0.003	0.0925		g__norank_f__Lachnospiraceae	0.0759	0.019	0.0949
g__Lactobacillus	-0.0806	0.1451	0.0645		g__Bacillus	-0.0734	-0.1559	-0.2293		g__unclassified_o__Bacteroidales	0.0397	-0.125	-0.0853
g__norank_f__Lachnospiraceae	-0.1593	-0.0567	-0.216		g__Candidatus_Soleaferrea	0.0516	0.09	0.1416		g__Oscillibacter	-0.003	-0.1591	-0.1621
g__unclassified_o__Bacteroidales	-0.0724	0.1335	0.0611		g__Marvinbryantia	0.0833	0.1946	0.2779		g__Acetatifactor	-0.1024	-0.0976	-0.2
g__Oscillibacter	-0.0394	0.152	0.1126		g__Lactobacillus	-0.0738	-0.1526	-0.2264		g__norank_f__Christensenellaceae	0.107	-0.147	-0.04
g__Acetatifactor	0.0724	-0.0219	0.0505		g__norank_f__Lachnospiraceae	-0.0717	0.1281	0.0564		g__Sporosarcina	-0.0924	0.023	-0.0694
g__Empedobacter	0.1031	-0.0402	0.0629		g__unclassified_o__Bacteroidales	0	0.0815	0.0815		g__Tyzzerella	-0.044	-0.1496	-0.1936
g__norank_f__Christensenellaceae	-0.0259	0.0876	0.0617		g__Oscillibacter	-0.0901	0.0628	-0.0273		g__norank_f__Rhodospirillaceae	-0.0924	-0.0339	-0.1263
g__Pasteurella	-0.0752	-0.0312	-0.1064		g__Acetatifactor	-0.0734	0.09	0.0166		g__unclassified_f__Ruminococcaceae	0.0654	-0.1088	-0.0434
g__Sporosarcina	0.0855	-0.0252	0.0603		g__Empedobacter	0.082	-0.0176	0.0644		g__Corynebacterium_1	0	0.0542	0.0542
g__Paenochrobactrum	-0.0817	-0.03	-0.1117		g__norank_f__Christensenellaceae	-0.0067	0.1111	0.1044		g__Bilophila	0.1386	-0.1689	-0.0303
g__Tyzzerella	-0.0817	0.1596	0.0779		g__Sporosarcina	-0.0719	-0.156	-0.2279		g__Candidatus_Arthromitus	-0.0787	-0.0498	-0.1285
g__unclassified_f__Ruminococcaceae	-0.01	0.0911	0.0811		g__Paenochrobactrum	0.0734	0.082	0.1554		g__Anaeroplasma	-0.0924	0.0433	-0.0491
g__Corynebacterium_1	-0.0583	-0.0355	-0.0938		g__Tyzzerella	0.0445	0.0923	0.1368		g__Faecalibaculum	0.0904	0.1282	0.2186
g__Bilophila	-0.0817	0.1596	0.0779		g__norank_f__Rhodospirillaceae	0.0461	0.0099	0.056		g__Ruminococcaceae_UCG-014	0.0389	0.13	0.1689
g__Anaeroplasma	0.125	0.1003	0.2253		g__unclassified_f__Ruminococcaceae	-0.1377	0.0247	-0.113		g__Ruminococcaceae_UCG-010	0.1524	-0.1074	0.045
g__Faecalibaculum	0.1476	-0.0046	0.143		g__Corynebacterium_1	0.1378	-0.0411	0.0967		g__Ruminococcaceae_UCG-013	-0.047	-0.0829	-0.1299
g__Ruminococcaceae_UCG-014	-0.0216	0.156	0.1344		g__Bilophila	-0.0468	0.0921	0.0453		g__Acinetobacter	0.0988	0.0638	0.1626
g__Comamonas	-0.0815	-0.0301	-0.1116		g__Candidatus_Arthromitus	-0.0631	-0.0912	-0.1543		g__norank_o__Gastranaerophilales	-0.0651	-0.025	-0.0901
g__Ruminococcaceae_UCG-010	-0.1102	0.1193	0.0091		g__Anaeroplasma	-0.1162	0.0471	-0.0691		g__Christensenellaceae_R-7_group	0.1387	-0.0915	0.0472
g__Ruminococcaceae_UCG-013	0.0595	0.058	0.1175		g__Faecalibaculum	0.119	0.0198	0.1388		g__Helicobacter	-0.0568	-0.1083	-0.1651
g__Acinetobacter	0.1271	-0.0433	0.0838		g__Ruminococcaceae_UCG-014	-0.0621	0.0962	0.0341		g__Coriobacteriaceae_UCG-002	-0.1732	-0.0439	-0.2171
g__norank_o__Gastranaerophilales	0.0298	-0.0169	0.0129		g__Comamonas	0.0798	-0.024	0.0558		g__Family_XIII_UCG-001	0.0513	0.0009	0.0522
g__Christensenellaceae_R-7_group	0.0817	-0.0427	0.039		g__Ruminococcaceae_UCG-010	0.0681	0.1288	0.1969		g__Enterorhabdus	-0.1951	-0.0344	-0.2295
g__Rothia	0.1144	-0.0406	0.0738		g__Ruminococcaceae_UCG-013	0.0052	0.0685	0.0737		g__Collinsella	-0.0924	0.0433	-0.0491
g__Helicobacter	-0.1161	-0.0895	-0.2056		g__Acinetobacter	0.1319	-0.0937	0.0382		g__Vagococcus	0.0923	0.1006	0.1929
g__Coriobacteriaceae_UCG-002	0.0747	-0.052	0.0227		g__norank_o__Gastranaerophilales	-0.0335	0.116	0.0825		g__Senegalimassilia	0.0804	0.0483	0.1287
g__Family_XIII_UCG-001	-0.0983	0.1375	0.0392		g__Christensenellaceae_R-7_group	0.0734	-0.1024	-0.029		g__Ruminiclostridium	0.0882	-0.1273	-0.0391
g__Enterorhabdus	-0.0223	-0.0015	-0.0238		g__Rothia	0	-0.0042	-0.0042		g__Propionibacterium	0.0924	-0.1291	-0.0367
g__Pseudomonas	0.0798	-0.0518	0.028		g__Helicobacter	-0.0751	-0.0926	-0.1677		g__Stenotrophomonas	0.0873	0.0989	0.1862
g__Collinsella	-0.0817	-0.1497	-0.2314		g__Coriobacteriaceae_UCG-002	-0.1237	-0.0836	-0.2073		g__norank_f__Erysipelotrichaceae	-0.0743	0.0751	0.0008
g__Vagococcus	0.038	0.0624	0.1004		g__Family_XIII_UCG-001	0.0429	0.1224	0.1653		g__Streptococcus	0.0087	-0.0287	-0.02
g__Ruminiclostridium	-0.126	0.08	-0.046		g__Enterorhabdus	-0.1669	0.0117	-0.1552		g__Anaerotruncus	-0.0281	-0.1997	-0.2278
g__Glutamicibacter	0.0653	-0.0486	0.0167		g__Pseudomonas	0.108	-0.0789	0.0291		g__[Eubacterium]_coprostanoligenes_group	-0.0659	-0.0122	-0.0781
g__Propionibacterium	0.0817	0.0886	0.1703		g__Vagococcus	0.0651	0.0092	0.0743		g__[Eubacterium]_nodatum_group	0.1384	-0.0696	0.0688
g__Stenotrophomonas	-0.038	0.0103	-0.0277		g__Senegalimassilia	-0.0801	-0.0276	-0.1077		g__Proteus	-0.0924	-0.0339	-0.1263
g__norank_f__Erysipelotrichaceae	0.1203	-0.0253	0.095		g__Ruminiclostridium	-0.115	-0.0045	-0.1195		g__Lachnospiraceae_UCG-006	0.0054	-0.0563	-0.0509
g__Streptococcus	-0.1234	-0.1344	-0.2578		g__Glutamicibacter	0.1145	-0.0973	0.0172		g__Defluviitaleaceae_UCG-011	0.0924	-0.081	0.0114
g__Anaerotruncus	-0.1127	0.0983	-0.0144		g__Stenotrophomonas	0.0753	-0.1004	-0.0251		g__Lachnospiraceae_UCG-001	0.0347	-0.1003	-0.0656
g__[Eubacterium]_coprostanoligenes_group	-0.1578	-0.0694	-0.2272		g__norank_f__Erysipelotrichaceae	-0.0818	-0.0757	-0.1575
g__[Eubacterium]_nodatum_group	0.0695	0.0525	0.122		g__Streptococcus	0.0774	0.0807	0.1581
g__Lachnospiraceae_UCG-006	0.0278	0.1196	0.1474		g__Anaerotruncus	-0.0623	0.1571	0.0948
g__Defluviitaleaceae_UCG-011	-0.1112	0.1185	0.0073		g__[Eubacterium]_coprostanoligenes_group	-0.0215	-0.0321	-0.0536
g__Tyzzerella_3	-0.1449	0.0088	-0.1361		g__[Eubacterium]_nodatum_group	-0.0459	0.1135	0.0676
g__Lachnospiraceae_UCG-001	-0.0922	0.1509	0.0587		g__Proteus	0.0734	0.0899	0.1633
					g__Lachnospiraceae_UCG-006	-0.1689	0.0443	-0.1246
					g__Defluviitaleaceae_UCG-011	0.0734	0.082	0.1554
					g__Lachnospiraceae_UCG-001	-0.0254	0.1456	0.1202

## Sheet: Supplementary table 3
Supplementary table 3: The gut microbiota of Tg mice shared a common trend with age
#OTU ID	Tg8-1	Tg8-2	Tg8-3	Tg8-4	Tg8-5	Tg8-6	Tg9-1	Tg9-2	Tg9-3	Tg9-4	Tg9-5	Tg9-6	Tg10-1	Tg10-2	Tg10-3	Tg10-4	Tg10-5	Tg10-6
g__Akkermansia	0.00113613	0.00085476	0.000152138	8.5357e-05	0.0224707	0.00762474	0	0	0	0	0	0	0	0	0	3.01141e-05	0	0
g__Tyzzerella	0.000108203	0	0	0	0	0	0	5.59237e-05	0	0	0	0.000339559	0	0	0.000519811	0.000271027	3.67202e-05	0.000285698
g__Ruminococcaceae_UCG-009	0.000121729	1.74441e-05	0	0	0	0	0	0	0	0	0	0.000169779	0.000117568	0	0.000115513	0	3.67202e-05	2.85698e-05
g__norank_f__Ruminococcaceae	0.00289443	0.000488435	0.00097368	0.000469464	0	0.000245959	0.00137576	0.00229287	0.000667132	0.000193025	0.00117454	0.00195246	0.000382094	0.00101809	0.00551577	0.00328244	0.0129622	0.00814239
g__Escherichia-Shigella	6.7627e-05	0.000244217	0.00036513	4.26785e-05	0.000285796	3.5137e-05	8.97237e-05	0.00030758	9.09725e-05	0.000418222	0.128666	0.0236842	0.000411486	0	0.151236	0.00138525	7.34403e-05	8.57094e-05
g__Bacteroides	0.0068709	0.00650665	0.0116537	0.0235159	0.00032152	0.000175685	0.00367867	0.00727008	0.00121297	0.0060803	0.0106421	0.0184493	0.00329189	0.00221892	0.0084036	0.0461349	0.0364631	0.00571396
g__Odoribacter	0.00110908	0.00293061	0.011106	0.00315821	0.00278651	0.00744905	0.00816485	0.0017616	0.00154653	0.00193025	0.00209994	0.00475382	0.00205743	0.00151408	0.00384082	0.00301141	0.00179929	0.00337124
g__Erysipelatoclostridium	0.000148779	0.000313994	0.000304275	8.5357e-05	0.000464418	0.000140548	0.00290106	0.000111847	0.000394214	0	0.000177961	0.00936616	0.0171355	5.22098e-05	0.00118401	0.00530009	0.00246025	0.00117136
g__Marvinbryantia	5.41016e-05	0.000174441	0.000273848	0.000170714	0.000214347	0.000210822	0.000119632	0.000279619	0	0	0.000355923	0.000650821	0.000529054	0.000391573	0	0.000752853	0.00587522	0.000599966

## Sheet: Supplementary table 4
Supplementary table 4: Subnet analysis of the Co-net network based on clustering results
Parameters:
Network Scoring:
Include Loops: true Degree Cutoff: 2
Cluster Finding:
Node Score Cutoff: 0.2 Haircut: true Fluff: true Fluff Density Cutoff 0.1 K-Core: 2 Max. Depth from Seed: 100
Complex 1 122		Complex 2 63		Complex 3 28		Complex 4 17		Complex 5 8		Complex 6 6
OTU-OTU46		OTU-OTU384		OTU-OTU427		OTU-OTU384		OTU-OTU30		OTU-OTU128
OTU-OTU264		OTU-OTU376		OTU-OTU246		OTU-OTU376		OTU-OTU409		OTU-OTU324
OTU-OTU318		OTU-OTU265		OTU-OTU376		OTU-OTU30		OTU-OTU318		OTU-OTU372
OTU-OTU324		OTU-OTU500		OTU-OTU406		OTU-OTU214		OTU-OTU52		OTU-OTU373
OTU-OTU275		OTU-OTU205		OTU-OTU47		OTU-OTU481		OTU-OTU123		OTU-OTU281
OTU-OTU482		OTU-OTU503		OTU-OTU327		OTU-OTU379		OTU-OTU128		OTU-OTU318
OTU-OTU420		OTU-OTU187		OTU-OTU379		OTU-OTU491		OTU-OTU88
OTU-OTU468		OTU-OTU415		OTU-OTU119		OTU-OTU380		OTU-OTU373
OTU-OTU378		OTU-OTU434		OTU-OTU205		OTU-OTU310
OTU-OTU444		OTU-OTU468		OTU-OTU380		OTU-OTU477
OTU-OTU153		OTU-OTU378		OTU-OTU248		OTU-OTU43
OTU-OTU457		OTU-OTU68		OTU-OTU247		OTU-OTU76
OTU-OTU142		OTU-OTU118		OTU-OTU434		OTU-OTU21
OTU-OTU381		OTU-OTU457		OTU-OTU249		OTU-OTU325
OTU-OTU138		OTU-OTU142		OTU-OTU237		OTU-OTU374
OTU-OTU489		OTU-OTU138		OTU-OTU74		OTU-OTU473
OTU-OTU94		OTU-OTU478		OTU-OTU382		OTU-OTU373
OTU-OTU419		OTU-OTU469		OTU-OTU184
OTU-OTU36		OTU-OTU274		OTU-OTU68
OTU-OTU228		OTU-OTU43		OTU-OTU328
OTU-OTU321		OTU-OTU122		OTU-OTU245
OTU-OTU244		OTU-OTU260		OTU-OTU469
OTU-OTU373		OTU-OTU489		OTU-OTU117
OTU-OTU515		OTU-OTU94		OTU-OTU274
OTU-OTU427		OTU-OTU419		OTU-OTU43
OTU-OTU19		OTU-OTU160		OTU-OTU302
OTU-OTU63		OTU-OTU228		OTU-OTU36
OTU-OTU398		OTU-OTU244		OTU-OTU21
OTU-OTU148		OTU-OTU219
OTU-OTU475		OTU-OTU488
OTU-OTU207		OTU-OTU450
OTU-OTU379		OTU-OTU427
OTU-OTU491		OTU-OTU19
OTU-OTU455		OTU-OTU246
OTU-OTU221		OTU-OTU30
OTU-OTU242		OTU-OTU398
OTU-OTU363		OTU-OTU475
OTU-OTU407		OTU-OTU399
OTU-OTU237		OTU-OTU207
OTU-OTU479		OTU-OTU327
OTU-OTU409		OTU-OTU380
OTU-OTU123		OTU-OTU491
OTU-OTU214		OTU-OTU248
OTU-OTU472		OTU-OTU242
OTU-OTU239		OTU-OTU363
OTU-OTU405		OTU-OTU407
OTU-OTU117		OTU-OTU121
OTU-OTU413		OTU-OTU193
OTU-OTU229		OTU-OTU76
OTU-OTU470		OTU-OTU249
OTU-OTU432		OTU-OTU237
OTU-OTU2		OTU-OTU418
OTU-OTU325		OTU-OTU479
OTU-OTU3		OTU-OTU74
OTU-OTU473		OTU-OTU266
OTU-OTU262		OTU-OTU126
OTU-OTU384		OTU-OTU511
OTU-OTU376		OTU-OTU184
OTU-OTU406		OTU-OTU214
OTU-OTU265		OTU-OTU239
OTU-OTU47		OTU-OTU125
OTU-OTU395		OTU-OTU325
OTU-OTU295		OTU-OTU262
OTU-OTU119
OTU-OTU205
OTU-OTU503
OTU-OTU310
OTU-OTU477
OTU-OTU187
OTU-OTU434
OTU-OTU374
OTU-OTU382
OTU-OTU68
OTU-OTU328
OTU-OTU245
OTU-OTU118
OTU-OTU481
OTU-OTU191
OTU-OTU284
OTU-OTU478
OTU-OTU469
OTU-OTU274
OTU-OTU43
OTU-OTU122
OTU-OTU260
OTU-OTU160
OTU-OTU52
OTU-OTU13
OTU-OTU21
OTU-OTU219
OTU-OTU488
OTU-OTU28
OTU-OTU450
OTU-OTU246
OTU-OTU301
OTU-OTU30
OTU-OTU399
OTU-OTU327
OTU-OTU128
OTU-OTU380
OTU-OTU254
OTU-OTU248
OTU-OTU509
OTU-OTU433
OTU-OTU75
OTU-OTU234
OTU-OTU247
OTU-OTU121
OTU-OTU193
OTU-OTU249
OTU-OTU499
OTU-OTU418
OTU-OTU266
OTU-OTU511
OTU-OTU223
OTU-OTU184
OTU-OTU26
OTU-OTU236
OTU-OTU9
OTU-OTU302
OTU-OTU466
OTU-OTU39

## Sheet: Supplementary table 5
Supplementary table 5: The fecal metabolites of Tg mice shared a common trend with age.
The values are expressed as mean ± SD
Compound	m/z	Compound Name	HMDB ID	ANOVA(p value)	PLS-DA(VIP)-8	PLS-DA(VIP)-9	PLS-DA(VIP)-10	WT8 (mean ± SD)	WT9 (mean ± SD)	WT10 (mean ± SD)	Tg8 (mean ± SD)	Tg9 (mean ± SD)	Tg10 (mean ± SD)
0.79_130.0506m/z	130.051	Pyroglutamic acid	HMDB0000267	0.00162588	14.04	6.6563	13.2331	475271.532380044 ± 274774.09678311	554718.520654147 ± 244661.29743532	660599.943938585 ± 189067.672126291	841678.682901125 ± 385730.97380417	683030.111172602 ± 187357.995305076	422646.108128115 ± 145226.878020384
0.79_148.0611m/z	148.061	L-Glutamic acid	HMDB0000148	0.00248659	14.3202	4.62617	15.2895	513348.703723164 ± 262834.236035788	717695.659698686 ± 363052.518233147	716149.056907999 ± 260958.068811376	885601.886639897 ± 410469.334603225	795516.59800578 ± 273313.679517631	433891.033229005 ± 179693.681670303
0.88_139.0510m/z	139.051	Urocanic acid	HMDB0000301	0.0239756	3.58093	2.84799	1.91688	104391.065515033 ± 38685.5234958887	93117.3613587517 ± 43719.9768440816	130860.237148781 ± 62485.9595762728	198875.182546114 ± 115208.715929262	149417.030423985 ± 43834.9987309428	113852.958017995 ± 60613.1464017213
2.25_131.0953n	132.103	1-Nitrohexane	HMDB0013812	0.000157767	30.9255	3.57629	6.56532	539384.040190224 ± 301197.189023838	840879.57909791 ± 380914.929145731	754558.419522651 ± 755974.269824575	1429544.76951646 ± 880684.333814346	829218.848972132 ± 389240.763232583	724526.4057035 ± 339136.21662267
3.14_182.0804m/z	182.08	o-tyrosine	HMDB0006050	0.00862022	1.76877	1.67929	1.93739	11277.2719960824 ± 8509.56432000743	27590.9877309581 ± 6817.84721585001	30484.9652702463 ± 26229.6979371958	34587.9441039912 ± 21253.9301181885	38083.1154632961 ± 50672.3655280978	46589.3208024955 ± 55616.4572065405
5.81_242.0810n	243.088	4-hydroxy-5-(2,4,5-trihydroxyphenyl)pentanoic acid	HMDB0128185	0.00412191	5.91814	5.0414	6.92634	174314.075738534 ± 89525.8331142272	193084.394772151 ± 112098.930448251	119708.614901765 ± 75745.6907104298	312284.57172872 ± 199576.345145499	295806.824533776 ± 130304.758695689	166254.268942691 ± 162283.377110012
5.86_297.1681m/z	297.168	3-Hydroxytetradecanedioic acid	HMDB0000394	6.90048e-07	1.28555	1.57042	1.76231	112302.387804269 ± 32068.1706448753	65115.7673617848 ± 11395.5332144534	104751.63818132 ± 28075.7866786595	64566.2068307908 ± 33914.982041821	99022.2335829269 ± 20042.0049412096	134668.398993992 ± 84028.1822005983
5.87_346.2594m/z	346.259	3-hydroxyundecanoyl carnitine	HMDB0061637	0.00240802	5.1362	1.35054	12.7755	144606.788907673 ± 111139.270307922	32417.2904862143 ± 26876.9716815056	224635.811437667 ± 114267.406600799	32722.6747575352 ± 48023.3129175168	58068.9773306917 ± 25023.8622956898	490365.851241572 ± 592554.196142071
5.94_293.2116m/z	293.212	(2'E,4'Z,7'Z,8E)-Colnelenic acid	HMDB0030996	8.90258e-09	3.84319	6.6629	2.43107	356570.040031111 ± 88705.3544472721	233122.671956391 ± 35349.9575432005	369333.587483839 ± 28935.6386805412	245003.580698396 ± 77986.1641188933	375211.255091314 ± 47733.5822952557	403359.072361033 ± 150475.847575655
6.03_369.2261m/z	369.226	20-hydroxylipoxin A4	HMDB0062748	0.00300111	2.12914	4.0787	4.71145	362459.31179867 ± 94706.8635513167	305892.648701944 ± 90747.1851172053	428002.063135986 ± 112524.988238403	299487.504838526 ± 98545.6837610458	389038.857142084 ± 81965.7990098507	508379.844168159 ± 213263.402842519
6.58_975.4806m/z	975.481	Ampeloside Bf2	HMDB0031880	0.00180112	2.17296	4.97426	7.64393	89132.8045631556 ± 127341.758017382	11656.9905825372 ± 26403.4885706436	211608.66130402 ± 187061.395158246	48913.0321498671 ± 40436.822111333	116289.22081489 ± 77210.6932069752	128980.087763262 ± 97851.7038509717
6.65_994.5231m/z	994.523	[(1R,16Z,24E,26E,28Z)-1-hydroxy-12-[1-(4-hydroxy-3-methoxycyclohexyl)propan-2-yl]-19,30-dimethoxy-15,17,21,23,29,35-hexamethyl-2,3,10,14,20-pentaoxo-11,36-dioxa-4-azatricyclo[30.3.1.0⁴,⁹]hexatriaconta-16,24,26,28-tetraen-18-yl]oxidanesulfonic acid	HMDB0127653	0.000154052	3.48761	6.7375	7.4389	113648.278128745 ± 124684.764284383	2002.80460256146 ± 5463.40410851855	240673.565902063 ± 190953.051051416	22480.8851990737 ± 22236.9187827113	144413.731926606 ± 94361.7840610655	174105.527585669 ± 134997.887319379
6.72_527.1989m/z	527.199	Stachyoside A	HMDB0039092	3.55013e-09	1.44867	3.33433	1.56146	65253.7246710318 ± 69908.3097321646	1825.73256154855 ± 4795.65211227515	84391.4993010287 ± 65705.2641110862	29795.4980225744 ± 23347.5309000731	72203.6971173186 ± 33878.2500908341	106748.84193005 ± 84323.0825490079
7.07_355.2635m/z	355.264	Adrenic acid	HMDB0002226	6.0663e-06	33.1116	22.3486	35.6584	2197152.48910081 ± 873613.852771564	3575515.07041102 ± 1554840.75586428	2020476.50236957 ± 1024829.89684591	3254362.3532323 ± 1086261.81966937	3150218.15121425 ± 819463.140099295	1917093.06950002 ± 2048714.26538745
7.14_471.3474m/z	471.347	Pomonic acid	HMDB0035912	0.00318416	3.78867	4.39993	2.14467	80607.7028283399 ± 62985.9119590819	83825.8975170815 ± 71810.5194632306	84367.7983496811 ± 73783.7969678879	185369.26812447 ± 151665.461485327	163645.475917344 ± 144325.662457055	53654.7499737874 ± 30011.4888735904
7.18_386.1735n	409.163	Porson	HMDB0030810	0.00181956	31.7932	13.734	18.1004	2911345.47188223 ± 1987365.05782099	1320897.95574128 ± 603201.380881457	1998853.95938927 ± 542776.441544799	1683871.41782588 ± 518327.241381663	1583291.60456799 ± 516080.359077515	1511096.54948891 ± 1022153.75779168
7.29_391.2850m/z	391.285	12-Ketodeoxycholic acid	HMDB0000328	3.38142e-05	3.86107	7.6357	3.47668	612003.177578071 ± 246613.87596929	788114.234336728 ± 325370.021390912	447834.041495594 ± 253481.147439459	642138.154983459 ± 248999.646831464	634370.834540916 ± 125656.101469954	317978.845204812 ± 123965.866913002
7.44_425.2550n	426.262	LysoPE(14:0/0:0)	HMDB0011500	0.00326264	4.76603	3.45886	2.1934	139250.734104618 ± 68989.1282442147	311418.716709343 ± 167960.671400892	142339.153787903 ± 64830.587021838	310821.459260699 ± 187550.918514212	242204.679017774 ± 173766.105245004	112523.05114975 ± 82126.8756305313
7.45_425.3413m/z	425.341	7alpha-Hydroxycholesterol	HMDB0001496	0.000163333	4.03806	2.44501	1.78499	375407.37245603 ± 218801.322692577	329359.872727083 ± 64839.9893679822	234620.23031005 ± 51673.6762715385	436673.995923784 ± 216940.582968693	368994.523102128 ± 86568.1046810483	225218.989224205 ± 98636.2517470132
7.51_390.2776n	391.285	7-Hydroxy-3-oxocholanoic acid	HMDB0000460	1.38176e-05	39.4849	39.6487	25.6836	5013946.25684832 ± 4033425.03612176	4725928.6844603 ± 2300532.92177047	2957138.47082464 ± 1205928.94650223	4166401.26733068 ± 1700888.45366169	4155019.19749677 ± 1756858.11065098	2050216.55898624 ± 1146711.52721945
7.67_299.2586m/z	299.259	5-Oxooctadecanoic acid	HMDB0034074	0.0081927	3.05055	2.01937	2.05306	88198.2500560203 ± 80144.7728804524	220443.374018611 ± 124329.086457964	91500.2567956883 ± 57663.0103105991	185370.912333258 ± 124686.597154834	180128.871694208 ± 145968.724634854	69082.5811076655 ± 48352.6864240577
7.67_422.2671m/z	422.267	PC-M6	HMDB0038568	0.00207193	3.2376	2.14398	2.49676	94580.5346326008 ± 74812.4189682616	231726.985757608 ± 125676.619919861	101445.518855212 ± 63869.7616936763	200388.569865741 ± 135109.744615255	188827.619907605 ± 144407.881154638	70762.481253107 ± 51384.6395736951
7.67_439.2705n	440.278	LysoPE(0:0/15:0)	HMDB0011472	0.00492966	18.276	13.4453	15.9483	640715.334781509 ± 532947.376856484	1401686.98395656 ± 718574.798849275	627507.181117458 ± 382011.056630849	1216538.82649798 ± 832959.288262918	1130221.77063641 ± 855997.894636274	434135.69818258 ± 325236.214778145
7.70_441.3369m/z	441.337	Camelledionol	HMDB0035730	0.020034	5.77991	6.8816	2.90454	230380.98058917 ± 179551.598677659	381130.538763467 ± 281757.55406797	198436.308824587 ± 84756.6792231644	402182.454082076 ± 203166.391445622	245224.931325041 ± 154651.870786377	235348.677782206 ± 115433.873003684
7.73_413.3066m/z	413.307	Valenciachrome	HMDB0036849	2.55284e-09	1.82689	1.36936	1.46215	115197.593449819 ± 40441.0029058772	60273.3094971166 ± 13597.0234645533	132037.316250488 ± 70951.1044234851	54976.243451886 ± 16869.7031384184	88297.8267926437 ± 29765.5451349777	145851.911475433 ± 86359.0363475222
7.87_457.3676m/z	457.368	Ganodermanondiol	HMDB0033020	0.0254703	2.1281	1.18825	1.04965	61502.3672679689 ± 35909.187606836	63863.1984763546 ± 38384.1227754156	63735.3248014719 ± 52860.7040168904	128498.571319534 ± 82395.5442607161	85339.2332728489 ± 38245.1617830223	49677.8797900556 ± 39294.2066389402
7.92_408.3114m/z	408.311	Pentadecanoylcarnitine	HMDB0062517	1.62289e-07	3.83847	6.5925	1.32262	267146.824485825 ± 260459.246003283	365050.480181046 ± 307691.068536069	119450.666645786 ± 54143.4323154419	348148.072212089 ± 161974.731596635	237216.457969968 ± 150478.796452923	79939.1649386609 ± 46596.0294857174
7.97_409.3466m/z	409.347	5beta-Cholestanone	HMDB0011182	0.00348186	1.37642	1.06013	1.77494	111046.492773327 ± 73606.5217759841	58926.6722339845 ± 32905.4397571922	75321.7049016308 ± 21132.3854022008	81558.861523337 ± 41480.1946122834	79538.8098445184 ± 21130.5228796771	45899.6478983851 ± 22364.418226543
8.08_453.2863n	454.294	LysoPE(16:0/0:0)	HMDB0011503	0.000973904	5.85261	6.2817	3.53975	139061.595519618 ± 172420.717825613	421060.83248399 ± 345526.127977151	105658.113855971 ± 86366.9085497097	306220.100220982 ± 328361.364444063	292775.566080807 ± 279476.839807472	71101.9939339281 ± 53144.3166468122
8.26_439.3204m/z	439.32	Neotigogenin	HMDB0030047	0.00897255	6.2864	6.2268	3.04649	884769.596198018 ± 267562.76147343	749333.402239276 ± 236550.094044651	615172.502544212 ± 185539.504670033	629876.645008032 ± 150891.081155135	625085.126167459 ± 177376.619846898	581626.19016477 ± 284110.709036418
8.58_278.1523n	301.142	Myrigalone E	HMDB0030755	1.48929e-06	36.0441	35.4941	11.3694	1636641.59434656 ± 1401622.98799059	529665.710826354 ± 125425.899195751	830971.624799882 ± 168499.688615253	2456676.24929038 ± 1500434.36161313	1265039.73009017 ± 278606.047731339	804148.276710081 ± 576582.251126023
8.70_766.5309m/z	766.531	PC(15:0/18:2(9Z,12Z))	HMDB0007940	0.000957281	14.4061	6.9592	2.52047	135882.001518814 ± 123414.828563663	178737.724042847 ± 165157.493426159	90654.3923438809 ± 119141.094490542	505957.420051262 ± 668240.704086657	319667.273057865 ± 281741.529338201	115692.007121079 ± 169602.488883853
8.71_722.5047m/z	722.505	PE(18:4(6Z,9Z,12Z,15Z)/P-18:1(11Z))	HMDB0009215	0.00386671	15.7601	9.9469	2.52231	169334.407714378 ± 138244.703319572	183331.545080947 ± 180409.609899463	103905.016642539 ± 118447.54174424	558297.522738728 ± 745148.119111151	385304.630975772 ± 336569.683121621	138710.137375646 ± 188770.002097934
8.83_489.2276m/z	489.228	Rubraflavone D	HMDB0030631	1.73236e-05	2.13825	1.75277	1.88252	193535.687370035 ± 84177.3348008997	161676.824681457 ± 36394.6086678487	143019.383221816 ± 35784.7932408321	130241.757288847 ± 59947.5030414662	124443.22549816 ± 53227.2712974889	99007.526705555 ± 81204.7082691511
8.92_441.3726m/z	441.373	Soyasapogenol C	HMDB0034506	0.00291406	2.15351	5.02505	2.04994	285723.230002905 ± 95719.4832463123	250682.752117981 ± 126750.081855336	223823.292674287 ± 110488.080150893	357949.715667702 ± 150481.183581748	346517.371801741 ± 154477.124943318	166639.731111809 ± 170541.067891602
9.71_427.3575m/z	427.357	7-Oxostigmasterol	HMDB0030015	0.0202808	2.44974	4.96804	4.30925	138890.688769562 ± 46428.1912158659	171357.56343865 ± 34434.3018733232	159472.034592664 ± 62700.3852749598	44792.83350508 ± 20278.2096130408	68601.0719794336 ± 15248.2641361479	81326.9823626276 ± 68301.9166726704
7.00_406.2712n	405.264	1beta-Hydroxycholic acid	HMDB0000307	0.0011235	19.2934	15.8908	16.2515	1927347.08267517 ± 768613.219778263	1451625.64559578 ± 659150.401669167	1659289.77592282 ± 1229268.06624365	2306993.76617434 ± 1038335.60447091	1834838.11121737 ± 791162.889277523	1045681.60879941 ± 600724.56817556
6.53_426.1917n	407.174	11,13-Dihydrotaraxinic acid glucosyl ester	HMDB0035867	5.92748e-06	13.6974	1.95732	22.3047	593012.967841272 ± 362444.351769842	313198.730419688 ± 106926.143217644	986213.78567265 ± 535130.931643504	237179.122533642 ± 126410.025671542	394575.75259726 ± 154130.20405509	2313816.19237316 ± 2193181.8229133
6.90_375.1841m/z	375.184	Indolepropionamide	HMDB0240640	0.0155992	6.54264	2.29246	14.1228	433341.303658132 ± 203798.059898034	316775.107017002 ± 95772.5454908833	482150.999610232 ± 213136.117322402	277451.859721363 ± 121280.897780307	380435.472057583 ± 267549.864786794	1446736.81991924 ± 1399336.10809573
7.04_451.2694m/z	451.469	7-Ketodeoxycholic acid	HMDB0000391	4.18646e-05	5.0841	4.95533	5.24207	626424.051033853 ± 249676.098233215	461284.349253281 ± 219552.909397601	482136.572252098 ± 278443.693533564	689365.388887241 ± 307822.302877496	578828.058851208 ± 191799.241220871	283159.691632709 ± 131403.267182888
7.44_424.2461m/z	424.246	LysoPE(0:0/14:0)	HMDB0011470	0.0155222	4.82144	1.71068	1.41604	65958.0610432992 ± 65053.8588147307	260229.722132796 ± 203655.293627408	90611.7798888406 ± 70410.1201645328	257559.799289338 ± 194579.163802339	185975.157991221 ± 146447.63683195	51849.7072747593 ± 39701.3911420968
6.95_329.2326m/z	329.233	(9S,10E,12S,13S)-9,12,13-Trihydroxy-10-octadecenoic acid	HMDB0038555	0.00262482	1.19274	10.1869	5.26565	395207.056085509 ± 173505.133490375	244875.88000586 ± 139656.835304418	484020.050632166 ± 226782.348516271	366323.310858537 ± 175908.811862828	484001.083218199 ± 223982.794581584	741166.516147986 ± 387720.750139626
7.34_509.2884m/z	509.288	1-（11Z-eicosenoyl）-glycero-3-phosphate	HMDB0062305	1.1636e-05	5.71257	1.12647	2.09203	170623.607781783 ± 47641.4050164263	334622.533730206 ± 166315.292027595	177642.175733898 ± 66104.7243444659	362060.346335456 ± 207879.709085871	347008.66116895 ± 189914.860716494	215129.479743287 ± 92971.9529705238
6.11_393.1943m/z	393.194	Pteroside Z	HMDB0032587	2.98279e-09	7.2749	7.01189	3.11097	379826.020598406 ± 128974.974468369	168948.399148723 ± 27492.2767508527	525952.611376421 ± 288564.191530744	140346.088828022 ± 42569.1743370391	381867.530068702 ± 68875.5506527911	505305.542062291 ± 284585.005181602
6.86_489.3185m/z	489.318	5,6:8,9-Diepoxyergost-22-ene-3,7beta-diol	HMDB0033647	0.0112108	3.38322	2.71636	1.22479	293099.431811045 ± 81543.0872175366	258998.149144088 ± 60401.257610787	193313.321872024 ± 61306.8801755796	161204.409630175 ± 53399.627833132	196265.705932244 ± 67108.7627357537	201370.293499113 ± 71896.096659173
6.52_393.1942m/z	393.194	Gibberellin A53	HMDB0036895	0.00186503	8.9686	3.10189	2.4188	644561.148053724 ± 192453.724117325	504971.839244368 ± 111432.996880555	695881.031751144 ± 271964.808697049	372822.804004083 ± 90712.5919342097	638027.779391857 ± 126284.161575027	780730.424720823 ± 307402.203673072
9.34_265.1472m/z	265.147	5b-Cyprinol sulfate	HMDB0006888	0.0286148	4.02923	2.68012	13.0367	579310.99725748 ± 230781.214128207	391099.247748624 ± 132649.147547862	467858.380398917 ± 121074.63487147	416539.574738247 ± 131998.822080112	496393.782135016 ± 209806.349943403	779050.869246034 ± 446770.732483398
8.95_359.1890m/z	359.189	Tricyclodehydroisohumulone	HMDB0030165	1.41735e-05	22.1006	19.5389	43.3807	1032238.68037189 ± 578235.13015297	399880.632511992 ± 163022.117955645	2225653.2896492 ± 1382208.65810901	437150.540841066 ± 431742.741152812	931560.761410704 ± 534953.919777465	4078101.00522956 ± 4392765.82792999
8.31_457.3267m/z	457.327	N-Decanoylglycine	HMDB0013267	0.00171779	1.56025	1.38197	1.0882	320963.120117482 ± 66580.761534934	286903.34698391 ± 54781.9892696291	234309.272318356 ± 77014.0820023398	254992.357572009 ± 86544.5863036014	244459.856586614 ± 84238.4812382346	182804.796881114 ± 74843.5853386984
4.61_129.0553m/z	129.055	(R)-2,3-Dihydroxy-3-methylvalerate	HMDB0012140	9.10875e-05	5.73844	3.4014	3.87712	95042.4206747445 ± 45129.9742116893	207312.136405726 ± 176433.986639947	209481.097094532 ± 204383.06042848	291283.339977541 ± 145691.093893845	137705.867535489 ± 94568.7125625031	112118.189799982 ± 58119.5503398437

## Sheet: Supplementary table 6
Supplementary table 6: The node degree in the parameter-microbiota-metabolite network
Node name	node type	total degree	parameter degree	microbiota degree	metabolite degree
PC(15:0/18:2(9Z,12Z))	metabolite	17	0	16	1
o-tyrosine	metabolite	13	4	2	7
Escherichia-Shigella	microbiota	9	0	0	9
norank_f_Ruminococcaceae	microbiota	8	1	0	7
Bacteroides	microbiota	8	1	4	3
Akkermansia	microbiota	8	1	5	2
3-hydroxyundecanoyl carnitine	metabolite	8	3	2	3
L-glutamic acid	metabolite	8	5	1	2
Erysipelatoclostridium	microbiota	7	1	0	6
LysoPE(14:0/0:0)	metabolite	7	2	2	3
Marvinbryantia	microbiota	6	1	0	5
3-Hydroxytetradecanedioic acid	metabolite	6	3	3	0
Pyroglumatic acid	metabolite	3	1	1	1

## Sheet: Supplementary table 7
Supplementary table 7: Metabolites were recovered by Rhubarb intervention
The values are expressed as mean ± SD
Compound	Compound Name	TgR-9 (mean ± SD)	TgR-10 (mean ± SD)
0.79_148.0611m/z	L-Glutamice acid	807433.761315879 ± 395428.448139774	698664.973623068 ± 221734.801545404
0.88_139.0510m/z	Urocanic acid	134937.31867227 ± 84639.5836606571	177974.969367695 ± 95120.7070962664
2.25_131.0953n	1-Nitrohexane	1455144.21354055 ± 300079.13716738	1136111.49698859 ± 831950.853874045
3.14_182.0804m/z	o-tyrosine	159553.531000066 ± 43076.603755043	227236.373939608 ± 115256.535916409
4.61_129.0553m/z	(R)-2,3-Dihydroxy-3-methylvalerate	376093.42590625 ± 223638.094879972	275264.914514049 ± 201111.286777045
5.81_242.0810n	4-hydroxy-5-(2,4,5-trihydroxyphenyl)pentanoic acid	155283.551367678 ± 87747.8700641839	315436.240519476 ± 179989.788420893
5.86_297.1681m/z	3-Hydroxytetradecanedioic acid	60943.8932515456 ± 23619.9042396802	85406.8689620421 ± 19287.0692907503
5.87_346.2594m/z	3-hydroxyundecanoyl carnitine	43819.1966219192 ± 16343.4291624555	184075.813558366 ± 419654.13872505
5.94_293.2116m/z	(2'E,4'Z,7'Z,8E)-Colnelenic acid	238473.2906404 ± 43860.4302091246	292552.808470565 ± 98692.4150515714
6.03_369.2261m/z	20-hydroxylipoxin A4	295004.131655047 ± 95806.8838854718	390860.000963233 ± 175803.292462908
6.52_393.1942m/z	Gibberellin A53	522677.024157319 ± 133040.154267013	663495.075330766 ± 397773.32461507
6.53_426.1917n	11,13-Dihydrotaraxinic acid glucosyl ester	385938.602878543 ± 129418.595257586	1370460.16214216 ± 3074295.8274101
6.72_527.1989m/z	Stachyoside A	7382.20416446805 ± 9184.32880870442	88951.3902047629 ± 69371.1627574596
6.95_329.2326m/z	(9S,10E,12S,13S)-9,12,13-Trihydroxy-10-octadecenoic acid	469011.93881404 ± 309790.190864754	654855.465256274 ± 469506.59121363
7.18_386.1735n	Porson	1267128.65939895 ± 426901.335596707	1810990.44471687 ± 856007.137811679
7.44_424.2461m/z	LysoPE(0:0/14:0)	235013.123221828 ± 142290.35227308	171655.177647934 ± 145968.516704687
7.44_425.2550n	LysoPE(14:0/0:0)	253151.57811699 ± 119829.611620964	204795.205966034 ± 121174.639637229
7.45_425.3413m/z	7alpha-Hydroxycholesterol	341959.652301272 ± 113171.15102122	247966.983001078 ± 88642.6129932841
7.67_299.2586m/z	5-Oxooctadecanoic acid	188254.203924849 ± 124488.525337102	138203.799168232 ± 125850.49521895
7.67_422.2671m/z	PC-M6	206577.429785327 ± 120201.41288343	141422.81458851 ± 123623.701535472
7.67_439.2705n	LysoPE(0:0/15:0)	1246851.62166957 ± 836851.147691793	864062.798249255 ± 734440.176629215
7.92_408.3114m/z	Pentadecanoylcarnitine	262130.250526146 ± 224290.050710997	92120.7836270347 ± 57816.2450689053
7.97_409.3466m/z	5beta-Cholestanone	71749.3798731482 ± 25624.6332853672	57280.9950412544 ± 31545.9856033178
8.08_453.2863n	LysoPE(16:0/0:0)	320219.214096983 ± 162388.198732887	246196.755661386 ± 297552.914592318
8.92_441.3726m/z	Soyasapogenol C	308811.873738684 ± 158953.068769481	186983.711668779 ± 97878.4841332492
8.95_359.1890m/z	Tricyclodehydroisohumulone	555286.363450276 ± 290596.003499553	2576175.85706832 ± 5217958.05673697
9.71_427.3575m/z	7-Oxostigmasterol	105100.337659993 ± 47423.2902439456	172233.477665843 ± 83525.5483719643
